# Supplementary material for: Bioinformatics for Inosine: Tools and Approaches to Trace This Elusive RNA Modification
Source: Genes (Basel). 2024 Jul 29;15(8):996. doi: 10.3390/genes15080996 (PMC11353476; doi:10.3390/genes15080996)
Supplement: Supplementary file 1 [file genes-15-00996-s001.zip]

Archive with 1 entries (1 files):
- genes-3109985-supplementary.xlsx
