# Supplementary material for: Bioinformatics for Inosine: Tools and Approaches to Trace This Elusive RNA Modification
Source: Genes (Basel). 2024 Jul 29;15(8):996. doi: 10.3390/genes15080996 (PMC11353476; doi:10.3390/genes15080996)
Supplement: Supplementary file 1 [file genes-15-00996-s001.zip › genes-3109985-supplementary.xlsx]

## Sheet: Sheet1
Tool	Detected modification	Methodology	Pubblication year	Pubblication	Ref Number
iRNA-Methyl	m6A	SVM	2015	Chen, W., Feng, P., Ding, H., Lin, H. & Chou, K.-C. iRNA-Methyl: Identifying N(6)-methyladenosine sites using pseudo nucleotide composition. Anal. Biochem. 490, 26–33 (2015).	80
m6Apred	m6A	SVM	2015	Chen, W., Tran, H., Liang, Z., Lin, H. & Zhang, L. Identification and analysis of the N(6)-methyladenosine in the Saccharomyces cerevisiae transcriptome. Sci. Rep. 5, 13859 (2015).	81
PPUS	Ψ	SVM	2015	Li, Y.-H., Zhang, G. & Cui, Q. PPUS: a web server to predict PUS-specific pseudouridine sites. Bioinforma. Oxf. Engl. 31, 3362–3364 (2015).	82
RAMPred	m1A	SVM	2016	Chen, W., Feng, P., Tang, H., Ding, H. & Lin, H. RAMPred: identifying the N(1)-methyladenosine sites in eukaryotic transcriptomes. Sci. Rep. 6, 31080 (2016).	83
M6ATH	m6A	SVM	2016	Chen, W., Feng, P., Ding, H. & Lin, H. Identifying N 6-methyladenosine sites in the Arabidopsis thaliana transcriptome. Mol. Genet. Genomics MGG 291, 2225–2229 (2016).	84
RNA-MethylPred	m6A	SVM	2016	Jia, C.-Z., Zhang, J.-J. & Gu, W.-Z. RNA-MethylPred: A high-accuracy predictor to identify N6-methyladenosine in RNA. Anal. Biochem. 510, 72–75 (2016).	85
TargetM6A	m6A	SVM	2016	Li, G.-Q., Liu, Z., Shen, H.-B. & Yu, D.-J. TargetM6A: Identifying N6-Methyladenosine Sites From RNA Sequences via Position-Specific Nucleotide Propensities and a Support Vector Machine. IEEE Trans. Nanobioscience 15, 674–682 (2016).	86
pRNAm-PC	m6A	SVM	2016	Liu, Z. et al. pRNAm-PC: Predicting N(6)-methyladenosine sites in RNA sequences via physical-chemical properties. Anal. Biochem. 497, 60–67 (2016).	87
RNAMethPre	m6A	SVM	2016	Xiang, S., Liu, K., Yan, Z., Zhang, Y. & Sun, Z. RNAMethPre: A Web Server for the Prediction and Query of mRNA m6A Sites. PloS One 11, e0162707 (2016).	88
AthMethPre	m6A	SVM	2016	Xiang, S., Yan, Z., Liu, K., Zhang, Y. & Sun, Z. AthMethPre: a web server for the prediction and query of mRNA m6A sites in Arabidopsis thaliana. Mol. Biosyst. 12, 3333–3337 (2016).	89
M6A-HPCS	m6A	SVM	2016	Zhang, M. et al. Improving N(6)-methyladenosine site prediction with heuristic selection of nucleotide physical-chemical properties. Anal. Biochem. 508, 104–113 (2016).	90
SRAMP	m6A	RF	2016	Zhou, Y., Zeng, P., Li, Y.-H., Zhang, Z. & Cui, Q. SRAMP: prediction of mammalian N6-methyladenosine (m6A) sites based on sequence-derived features. Nucleic Acids Res. 44, e91 (2016).	91
-	Nm	SVM	2016	Chen, W., Feng, P., Tang, H., Ding, H. & Lin, H. Identifying 2’-O-methylationation sites by integrating nucleotide chemical properties and nucleotide compositions. Genomics 107, 255–258 (2016).	92
iRNA-PseU	Ψ	SVM	2016	Chen, W., Tang, H., Ye, J., Lin, H. & Chou, K.-C. iRNA-PseU: Identifying RNA pseudouridine sites. Mol. Ther. Nucleic Acids 5, e332 (2016).	93
iRNAm5C-PseDNC	m5C	RF	2017	Qiu, W.-R., Jiang, S.-Y., Xu, Z.-C., Xiao, X. & Chou, K.-C. iRNAm5C-PseDNC: identifying RNA 5-methylcytosine sites by incorporating physical-chemical properties into pseudo dinucleotide composition. Oncotarget 8, 41178–41188 (2017).	94
iRNA- PseColl	m5C	SVM	2017	Feng, P. et al. iRNA-PseColl: Identifying the Occurrence Sites of Different RNA Modifications by Incorporating Collective Effects of Nucleotides into PseKNC. Mol. Ther. Nucleic Acids 7, 155–163 (2017).	95
MethyRNA	m6A	SVM	2017	Chen, W., Tang, H. & Lin, H. MethyRNA: a web server for identification of N6-methyladenosine sites. J. Biomol. Struct. Dyn. 35, 683–687 (2017).	96
RAM-ESVM	m6A	SVM	2017	Chen, W., Xing, P. & Zou, Q. Detecting N6-methyladenosine sites from RNA transcriptomes using ensemble Support Vector Machines. Sci. Rep. 7, 40242 (2017).	97
RAM-NPPS	m6A	SVM	2017	Xing, P., Su, R., Guo, F. & Wei, L. Identifying N6-methyladenosine sites using multi-interval nucleotide pair position specificity and support vector machine. Sci. Rep. 7, 46757 (2017).	98
iRNA-3typeA	m1A and m6A	SVM	2018	Chen, W. et al. iRNA-3typeA: Identifying Three Types of Modification at RNA’s Adenosine Sites. Mol. Ther. Nucleic Acids 11, 468–474 (2018).	99
PEA-m5C	m5C	RF	2018	Song, J. et al. Transcriptome-Wide Annotation of m5C RNA Modifications Using Machine Learning. Front. Plant Sci. 9, 519 (2018).	100
pM5CS-Comp-mRMR	m5C	mRMR and SVM	2018	Sabooh, M. F., Iqbal, N., Khan, M., Khan, M. & Maqbool, H. F. Identifying 5-methylcytosine sites in RNA sequence using composite encoding feature into Chou’s PseKNC. J. Theor. Biol. 452, 1–9 (2018).	101
RNAm5Cfinder	m5C	RF	2018	Li, J., Huang, Y., Yang, X., Zhou, Y. & Zhou, Y. RNAm5Cfinder: A Web-server for Predicting RNA 5-methylcytosine (m5C) Sites Based on Random Forest. Sci. Rep. 8, 17299 (2018).	102
iMethyl-STTNC	m6A	SVM	2018	Akbar, S. & Hayat, M. iMethyl-STTNC: Identification of N6-methyladenosine sites by extending the idea of SAAC into Chou’s PseAAC to formulate RNA sequences. J. Theor. Biol. 455, 205–211 (2018).	103
iRNA(m6A)-PseDNC	m6A	SVM	2018	Chen, W., Ding, H., Zhou, X., Lin, H. & Chou, K.-C. iRNA(m6A)-PseDNC: Identifying N6-methyladenosine sites using pseudo dinucleotide composition. Anal. Biochem. 561–562, 59–65 (2018).	104
HMpre	m6A	XGBoost	2018	Zhao, Z. et al. Imbalance learning for the prediction of N6-Methylation sites in mRNAs. BMC Genomics 19, 574 (2018).	105
M6APred-EL	m6A	Ensemble SVM	2018	Wei, L., Chen, H. & Su, R. M6APred-EL: A Sequence-Based Predictor for Identifying N6-methyladenosine Sites Using Ensemble Learning. Mol. Ther. Nucleic Acids 12, 635–644 (2018).	106
BERMP	m6A	BGRU	2018	Huang, Y., He, N., Chen, Y., Chen, Z. & Li, L. BERMP: a cross-species classifier for predicting m6A sites by integrating a deep learning algorithm and a random forest approach. Int. J. Biol. Sci. 14, 1669–1677 (2018).	107
M6AMRFS	m6A	XGBoost	2018	Qiang, X., Chen, H., Ye, X., Su, R. & Wei, L. M6AMRFS: Robust Prediction of N6-Methyladenosine Sites With Sequence-Based Features in Multiple Species. Front. Genet. 9, 495 (2018).	108
RFAthM6A	m6A	RF	2018	Wang, X. & Yan, R. RFAthM6A: a new tool for predicting m6A sites in Arabidopsis thaliana. Plant Mol. Biol. 96, 327–337 (2018).	109
iRNA-2OM	Nm	SVM	2018	Yang, H., Lv, H., Ding, H., Chen, W. & Lin, H. iRNA-2OM: A Sequence-Based Predictor for Identifying 2’-O-Methylation Sites in Homo sapiens. J. Comput. Biol. J. Comput. Mol. Cell Biol. 25, 1266–1277 (2018).	110
NmSEER	Nm	RF	2018	Zhou, Y., Cui, Q. & Zhou, Y. NmSEER: A Prediction Tool for 2’-O-Methylation (Nm) Sites Based on Random Forest. in Intelligent Computing Theories and Application: 14th International Conference, ICIC 2018, Wuhan, China, August 15-18, 2018, Proceedings, Part I 893–900 (Springer-Verlag, Berlin, Heidelberg, 2018). doi:10.1007/978-3-319-95930-6_90.	111
PseUI	Ψ	SVM	2018	He, J. et al. PseUI: Pseudouridine sites identification based on RNA sequence information. BMC Bioinformatics 19, 306 (2018).	112
RNAm5CPred	m5C	SVM	2019	Fang, T. et al. RNAm5CPred: Prediction of RNA 5-Methylcytosine Sites Based on Three Different Kinds of Nucleotide Composition. Mol. Ther. Nucleic Acids 18, 739–747 (2019).	113
DeepMRMP	m5C	BGRU	2019	Sun, P. P. et al. DeepMRMP: A new predictor for multiple types of RNA modification sites using deep learning. Math. Biosci. Eng. MBE 16, 6231–6241 (2019).	114
DeepM6APred	m6A	SVM	2019	Wei, L. et al. Integration of deep feature representations and handcrafted features to improve the prediction of N6-methyladenosine sites. Neurocomputing 324, 3–9 (2019).	115
Gene2Vec	m6A	CNN	2019	Zou, Q., Xing, P., Wei, L. & Liu, B. Gene2vec: gene subsequence embedding for prediction of mammalian N6-methyladenosine sites from mRNA. RNA N. Y. N 25, 205–218 (2019).	116
FunDMDeep-m6A	m6A	Deep Learning (CNN)	2019	Zhang, S.-Y. et al. FunDMDeep-m6A: identification and prioritization of functional differential m6A methylation genes. Bioinformatics 35, i90–i98 (2019).	117
iRNA-m7G	m7G	SVM	2019	Chen, W., Feng, P., Song, X., Lv, H. & Lin, H. iRNA-m7G: Identifying N7-methylguanosine Sites by Fusing Multiple Features. Mol. Ther. Nucleic Acids 18, 269–274 (2019).	118
iRNA-PseKNC(2methyl)	Nm	SVM and CNN	2019	Tahir, M., Tayara, H. & Chong, K. T. iRNA-PseKNC(2methyl): Identify RNA 2’-O-methylation sites by convolution neural network and Chou’s pseudo components. J. Theor. Biol. 465, 1–6 (2019).	119
NmSEER V2.0	Nm	RF	2019	Zhou, Y., Cui, Q. & Zhou, Y. NmSEER V2.0: a prediction tool for 2’-O-methylation sites based on random forest and multi-encoding combination. BMC Bioinformatics 20, 690 (2019).	120
iPseU-CNN	Ψ	CNN	2019	Tahir, M., Tayara, H. & Chong, K. T. iPseU-CNN: Identifying RNA Pseudouridine Sites Using Convolutional Neural Networks. Mol. Ther. Nucleic Acids 16, 463–470 (2019).	121
iPseU-NCP	Ψ	RF	2019	Nguyen-Vo, T.-H. et al. iPseU-NCP: Identifying RNA pseudouridine sites using random forest and NCP-encoded features. BMC Genomics 20, 971 (2019).	122
WHISTLE	m6A	SVM	2019	Chen, K. et al. WHISTLE: a high-accuracy map of the human N6-methyladenosine (m6A) epitranscriptome predicted using a machine learning approach. Nucleic Acids Res. 47, e41 (2019).	123
iRNA-m5C	m5C	RF	2020	Lv, H. et al. Evaluation of different computational methods on 5-methylcytosine sites identification. Brief. Bioinform. 21, 982–995 (2020).	124
m5CPred-SVM	m5C	SVM	2020	Chen, X. et al. m5CPred-SVM: a novel method for predicting m5C sites of RNA. BMC Bioinformatics 21, 489 (2020).	125
m5UPred	m5U	SVM	2020	Jiang, J. et al. m5UPred: A Web Server for the Prediction of RNA 5-Methyluridine Sites from Sequences. Mol. Ther. Nucleic Acids 22, 742–747 (2020).	126
DeepPromise	m6A, m1A	CNN	2020	Chen, Z. et al. Comprehensive review and assessment of computational methods for predicting RNA post-transcriptional modification sites from RNA sequences. Brief. Bioinform. 21, 1676–1696 (2020).	127
iMRM	m6A, m5C, m1A and ψ	XGBoost	2020	Liu, K. & Chen, W. iMRM: a platform for simultaneously identifying multiple kinds of RNA modifications. Bioinforma. Oxf. Engl. 36, 3336–3342 (2020).	128
m7GPredictor	m7G	SVM	2020	Liu, X., Liu, Z., Mao, X. & Li, Q. m7GPredictor: An improved machine learning-based model for predicting internal m7G modifications using sequence properties. Anal. Biochem. 609, 113905 (2020).	129
XG-m7G	m7G	XGBoost	2020	Bi, Y. et al. An Interpretable Prediction Model for Identifying N7-Methylguanosine Sites Based on XGBoost and SHAP. Mol. Ther. Nucleic Acids 22, 362–372 (2020).	130
EnsemPseU	Ψ	Ensemble	2020	Bi, Y., Jin, D. & Jia, C. EnsemPseU: Identifying Pseudouridine Sites With an Ensemble Approach. IEEE Access 8, 79376–79382 (2020).	131
PIANO	Ψ	SVM	2020	Song, B. et al. PIANO: A Web Server for Pseudouridine-Site (Ψ) Identification and Functional Annotation. Front. Genet. 11, 88 (2020).	132
PSI-MOUSE	Ψ	SVM	2020	Song, B. et al. PSI-MOUSE: Predicting Mouse Pseudouridine Sites From Sequence and Genome-Derived Features. Evol. Bioinforma. Online 16, 1176934320925752 (2020).	133
XG-PseU	Ψ	XGBoost	2020	Liu, K., Chen, W. & Lin, H. XG-PseU: an eXtreme Gradient Boosting based method for identifying pseudouridine sites. Mol. Genet. Genomics MGG 295, 13–21 (2020).	134
RF-PseU	Ψ	RF	2020	Lv, Z., Zhang, J., Ding, H. & Zou, Q. RF-PseU: A Random Forest Predictor for RNA Pseudouridine Sites. Front. Bioeng. Biotechnol. 8, 134 (2020).	135
m6A-NeuralTool	m6A	CNN,SVM and Naive Bayes	2021	Rehman, M. U., Hong, K. J., Tayara, H. & Chong, K. to. m6A-NeuralTool: Convolution Neural Tool for RNA N6-Methyladenosine Site Identification in Different Species. IEEE Access 9, 17779–17786 (2021).	136
DNN-m6A	m6A	DNN	2021	Zhang, L., Qin, X., Liu, M., Xu, Z. & Liu, G. DNN-m6A: A Cross-Species Method for Identifying RNA N6-Methyladenosine Sites Based on Deep Neural Network with Multi-Information Fusion. Genes 12, 354 (2021).	137
m7G-IFL	m7G	Iterative feature representation (Deep Learning)	2021	Dai, C. et al. Iterative feature representation algorithm to improve the predictive performance of N7-methylguanosine sites. Brief. Bioinform. 22, bbaa278 (2021).	138
m7G-DLSTM	m7G	DLSTM and fully connected network	2021	Ning, Q. & Sheng, M. m7G-DLSTM: Intergrating directional Double-LSTM and fully connected network for RNA N7-methlguanosine sites prediction in human. Chemom. Intell. Lab. Syst. 217, 104398 (2021).	139
DeepOMe	Nm	CNN (BLSTM)	2021	Li, H. et al. DeepOMe: A Web Server for the Prediction of 2’-O-Me Sites Based on the Hybrid CNN and BLSTM Architecture. Front. Cell Dev. Biol. 9, 686894 (2021).	140
NanoPsu	Ψ	RF	2021	Begik, O. et al. Quantitative profiling of pseudouridylation dynamics in native RNAs with nanopore sequencing. Nat. Biotechnol. 39, 1278–1291 (2021).	141
iRNA-m5U	m5U	SVM	2022	Feng, P. & Chen, W. iRNA-m5U: A sequence based predictor for identifying 5-methyluridine modification sites in Saccharomyces cerevisiae. Methods San Diego Calif 203, 28–31 (2022).	142
m6A-Finder	m6A	SVM	2022	Khan, A., Rehman, H. U., Habib, U. & Ijaz, U. m6A-Finder: Detecting m6A methylation sites from RNA transcriptomes using physical and statistical properties based features. Comput. Biol. Chem. 97, 107640 (2022).	143
THRONE	m7G	Three-step ensemble learning process	2022	Shoombuatong, W., Basith, S., Pitti, T., Lee, G. & Manavalan, B. THRONE: A New Approach for Accurate Prediction of Human RNA N7-Methylguanosine Sites. J. Mol. Biol. 434, 167549 (2022).	144
NmRF	Nm	RF, LightGBM and incremental feature selection strategy	2022	Ao, C., Zou, Q. & Yu, L. NmRF: identification of multispecies RNA 2’-O-methylation modification sites from RNA sequences. Brief. Bioinform. 23, bbab480 (2022).	145
Penguin	Ψ	SVM, RF and NN	2022	Hassan, D., Acevedo, D., Daulatabad, S. V., Mir, Q. & Janga, S. C. Penguin: A tool for predicting pseudouridine sites in direct RNA nanopore sequencing data. Methods San Diego Calif 203, 478–487 (2022).	146
m5U-SVM	m5U	SVM	2023	Ao, C., Ye, X., Sakurai, T., Zou, Q. & Yu, L. m5U-SVM: identification of RNA 5-methyluridine modification sites based on multi-view features of physicochemical features and distributed representation. BMC Biol. 21, 93 (2023)	147
Adaptive-m6A	m6A	Adaptive learning network	2023	Wang, R., Chung, C.-R., Huang, H.-D. & Lee, T.-Y. Identification of species-specific RNA N6-methyladinosine modification sites from RNA sequences. Brief. Bioinform. 24, bbac573 (2023).	148
DL-m6A	m6A	CNN	2023	Rehman, M. U., Tayara, H. & Chong, K. T. DL-m6A: Identification of N6-Methyladenosine Sites in Mammals Using Deep Learning Based on Different Encoding Schemes. IEEE/ACM Trans. Comput. Biol. Bioinform. 20, 904–911 (2023).	149
Rm-LR	m6A, m1A, m5C, m5U, m6Am, Nm, Am, Cm, Gm, Um	SpliceBERT model and bilinear attention network	2023	Liang, S. et al. Rm-LR: A long-range-based deep learning model for predicting multiple types of RNA modifications. Comput. Biol. Med. 164, 107238 (2023).	150
BERT2OME	Nm	BERT	2023	Soylu, N. N. & Sefer, E. BERT2OME: Prediction of 2’-O-Methylation Modifications From RNA Sequence by Transformer Architecture Based on BERT. IEEE/ACM Trans. Comput. Biol. Bioinform. 20, 2177–2189 (2023).	151
i2OM	Nm	SVM and XGBoost	2023	Yang, Y.-H. et al. i2OM: Toward a better prediction of 2’-O-methylation in human RNA. Int. J. Biol. Macromol. 239, 124247 (2023).	152
H2Opred	Nm	1D-CNN and Bi-GRU-Att	2023	Pham, N. T., Rakkiyapan, R., Park, J., Malik, A. & Manavalan, B. H2Opred: a robust and efficient hybrid deep learning model for predicting 2’-O-methylation sites in human RNA. Brief. Bioinform. 25, bbad476 (2023).	153
m6A-TCPred	m6A	SVM	2024	Tu, G., Wang, X., Xia, R. & Song, B. m6A-TCPred: a web server to predict tissue-conserved human m6A sites using machine learning approach. BMC Bioinformatics 25, 127 (2024).	154
MSCAN	m6A, m1A, m5C, m5U, m6Am, m7G, Ψ, I, Am, Cm, Gm, and Um	multi-scale self- and cross-attention mechanisms	2024	Wang, H. et al. MSCAN: multi-scale self- and cross-attention network for RNA methylation site prediction. BMC Bioinformatics 25, 32 (2024).	155
TMSC-m7G	m7G	Deep Learning	2024	Zhang, S., Xu, Y. & Liang, Y. TMSC-m7G: A transformer architecture based on multi-sense-scaled embedding features and convolutional neural network to identify RNA N7-methylguanosine sites. Comput. Struct. Biotechnol. J. 23, 129–139 (2024).	156
Moss-m7G	m7G	Deep Learning	2024	Zhao, Y., Jin, J., Gao, W., Qiao, J. & Wei, L. Moss-m7G: A Motif-Based Interpretable Deep Learning Method for RNA N7-Methlguanosine Site Prediction. J. Chem. Inf. Model. (2024) doi:10.1021/acs.jcim.4c00802.	157
